# Supplementary material for: HIV Pre-exposure Prophylaxis (PrEP): Knowledge, attitudes and counseling practices among physicians in Germany – A cross-sectional survey
Source: PLoS One. 2021 Apr 29;16(4):e0250895. doi: 10.1371/journal.pone.0250895 (PMC8084214; doi:10.1371/journal.pone.0250895)
Supplement: S3 File — Age of respondents, postal code, state and qualitative data have been removed to ensure anonymity. (XLSX) [file pone.0250895.s003.xlsx]

## Sheet: S3_File
Fachrichtung	HIV_SCHWERPUNKT	STADT	Ost_vs_West	GESCHLECHT	ANZAHL_TESTS	ANZAHL_DX	Rel_HIV_pos_Tests	ANZAHL_MSMTRANS	LL_PAT_GESEHEN	LL_PAT_BERATEN	LL_PAT_VON_SICH	LL_PAT_VON_ARZT	LL_PAT_REZEPTE	Rel_Anteil_initiativer_Beratung	OP_PREP_KENNEN	OP_PREP_BERATEN	OP_NWEN	OP_EINNAHME	OP_BEGLEITUSX	OP_VERLAESSLICH	OP_UNNOETIG_umkodiert	OP_PRAEVSTRAT	OP_NWARM	OP_GKV	Kenntnisse_Gesamtscore	Einstellungen_Gesamtscore	BAR_LEICHTNW	BAR_SCHWERNW	BAR_MOKOSTEN	BAR_SCREENKOSTEN	BAR_LAIENSPRACHE	BAR_PATSPRACHE	BAR_KULTUR	BAR_PATZEIT	BAR_PATSTIS	BAR_STIGMA	BAR_LOWRISIKO	BAR_ARZTSUCHE	BAR_ARZTZEIT	BAR_IDENT	SCHUL_KEINE	SCHUL_LL	SCHUL_PAT_LAIEN	SCHUL_PAT_SPRACHEN	SCHUL_APPSMS	SCHUL_ARZT_IDENT	SCHUL_ARZT_MANAGE	SCHUL_ARZT_SEX
3	0	2	0	1	2	0	0	0	0	0	0	0	0	999	999	999	999	999	999	999	999	999	999	999	999	999	999	999	999	999	999	999	999	999	999	999	999	999	999	999	999	999	999	999	999	999	999	999
2	0	1	1	1	0	0	0	1	1	0	0	0	0	0	999	999	999	999	999	999	999	999	999	999	999	999	999	999	999	999	999	999	999	999	999	999	999	999	999	999	999	999	999	999	999	999	999	999
2	0	3	0	2	10	0	0	5	5	0	0	0	0	0	2	2	1	2	1	2	4	3	4	1	3	9	5	6	5	7	8	7	7	6	5	5	7	4	5	3	0	0	1	1	0	0	1	0
0	0	3	1	2	1	0	0	2	0	0	0	0	0	999	1	1	1	1	1	5	4	5	3	5	0	17	10	7	10	7	10	10	10	10	10	10	10	10	10	10	0	1	1	1	1	1	1	1
3	0	3	1	1	15	1	6.66667	7	9999	0	0	0	0	999	1	1	1	1	1	3	3	4	3	3	0	11	999	999	999	999	999	999	999	999	999	999	999	999	999	999	0	1	0	0	0	0	1	0
2	0	3	0	2	5	0	0	9	9	2	2	0	0	0	3	3	3	2	2	4	4	4	4	4	8	15	2	10	0	0	0	7	10	10	10	5	10	10	10	10	0	0	1	1	1	0	0	0
3	0	0	0	2	25	1	4	250	100	5	2	3	0	3	4	4	3	4	4	5	5	5	3	5	14	18	4	8	0	0	3	6	3	7	7	2	8	8	9	2	0	1	0	0	0	0	1	0
2	0	3	0	2	3	0	0	6	3	0	0	0	0	0	2	3	1	1	1	4	4	5	3	4	3	15	999	999	999	999	999	999	999	999	999	999	999	999	999	999	0	1	1	0	0	1	1	0
3	0	2	0	2	20	1	5	50	10	10	5	10	3	100	5	5	5	5	5	5	5	5	5	5	20	20	6	2	10	10	7	6	8	1	2	2	7	10	5	8	0	1	1	1	0	0	1	0
3	0	3	0	2	0	0	0	3	0	0	0	0	0	999	2	2	2	2	2	2	4	2	2	2	5	7	999	999	999	999	999	999	999	999	999	999	999	999	999	999	0	1	0	0	0	0	0	0
0	0	1	0	1	8	1	12.5	5	5	0	1	10	0	999	2	2	1	2	2	2	999	3	2	3	4	999	3	4	5	5	5	5	4	6	7	4	8	4	7	6	0	0	1	1	0	1	0	0
0	0	3	0	2	20	0	0	5	0	0	0	0	0	999	1	1	1	1	1	4	4	3	2	2	0	10	8	8	8	8	9	8	5	5	5	5	5	8	8	5	0	0	0	0	0	1	1	1
1	0	2	0	2	9999	9999	999	9999	0	0	0	0	0	999	1	1	1	1	1	888	999	5	4	4	0	999	6	6	5	5	8	5	999	999	888	8	8	8	10	1	0	1	1	0	0	0	1	0
3	0	0	0	1	10	1	10	30	5	0	0	0	0	0	2	2	2	2	1	4	3	3	4	4	4	13	2	0	10	10	10	10	8	7	6	7	10	8	8	8	0	1	1	1	0	0	0	0
4	0	1	1	1	20	1	5	15	17	5	5	2	3	11.7647	4	4	4	5	5	4	4	4	3	5	17	15	8	7	4	8	6	6	5	8	5	7	5	7	7	8	0	0	1	0	1	0	1	0
3	0	1	0	2	5	1	20	20	9999	0	0	0	0	999	1	1	1	1	1	4	5	5	4	5	0	18	999	999	999	999	999	999	999	999	999	999	999	999	999	999	0	1	1	1	1	1	1	1
0	0	999	999	2	150	0	0	2	2	1	1	1	0	50	5	5	5	5	5	5	3	5	3	3	20	14	2	4	9	0	9	10	9	6	9	3	9	9	5	1	0	1	1	1	1	1	1	1
2	0	2	1	1	1	1	100	7	7	9999	9999	9999	9999	999	1	1	1	1	1	1	5	4	3	5	0	13	8	8	8	8	10	10	10	5	5	9	10	10	10	8	0	1	1	0	0	1	1	1
0	0	2	0	2	15	1	6.66667	55	20	10	5	5	5	25	5	5	5	5	5	5	4	5	5	5	20	19	6	6	8	8	8	8	8	8	9	8	6	9	8	2	0	0	0	0	0	1	1	0
2	0	1	0	1	9999	0	0	2	0	0	0	0	0	999	1	1	1	1	1	1	5	1	1	1	0	4	999	999	999	999	999	999	999	999	999	999	999	999	999	999	999	999	999	999	999	999	999	999
2	0	2	0	2	1	0	0	2	2	0	0	0	0	0	1	2	2	2	2	4	4	4	3	4	4	14	999	999	999	999	999	999	999	999	999	999	999	999	999	999	0	0	1	0	0	1	1	0
3	0	999	999	1	0	0	0	50	0	0	0	0	0	999	999	999	999	999	999	999	999	999	999	999	999	999	999	999	999	999	999	999	999	999	999	999	999	999	999	999	999	999	999	999	999	999	999	999
1	0	999	999	1	1	0	0	2	1	0	0	0	0	0	1	3	2	2	2	4	5	4	4	5	5	17	2	9	0	0	2	2	0	2	9	2	9	9	9	2	0	0	1	0	0	1	1	0
0	0	3	0	2	5	1	20	7	1	0	0	0	0	0	2	3	2	3	4	4	5	4	3	3	9	14	2	7	7	5	5	9	1	8	8	8	7	9	9	7	0	1	1	0	0	0	0	0
0	0	2	1	1	1	0	0	3	1	0	0	0	0	0	1	2	3	3	2	2	3	2	3	4	6	9	999	999	999	999	999	999	999	999	999	999	999	999	999	999	999	999	999	999	999	999	999	999
0	0	1	0	2	45	1	2.22222	5	5	0	0	0	0	0	1	1	1	1	1	3	999	5	999	5	0	999	2	7	999	2	4	4	9	7	3	8	7	999	3	1	0	1	0	0	0	0	0	0
3	0	1	0	1	2	0	0	3	0	0	0	0	0	999	2	1	1	1	1	4	3	5	2	2	1	11	3	3	8	8	5	5	4	5	9	1	9	7	5	7	0	1	0	1	1	1	1	1
5	0	1	0	2	0	0	0	0	0	0	0	0	0	999	4	4	5	5	5	3	4	5	2	5	18	14	10	10	6	6	6	3	3	3	2	0	3	1	8	3	0	0	1	0	0	1	0	0
2	0	0	0	1	5	0	0	10	0	0	0	0	0	999	3	2	2	2	2	3	4	4	2	2	6	10	7	8	7	7	9	9	9	7	2	999	9	9	7	9	0	1	1	0	0	1	0	0
0	0	3	0	1	1	0	0	2	0	0	0	0	4	999	4	3	2	2	2	4	3	4	3	4	8	13	999	999	999	999	999	999	999	999	999	999	999	999	999	999	0	0	1	0	0	0	0	1
2	0	1	0	1	100	10	10	80	20	10	8	2	1	10	4	4	4	4	4	3	3	4	3	2	15	10	2	8	999	999	2	2	2	9	2	2	2	9	9	1	0	1	0	0	1	0	1	0
2	0	2	0	1	7	1	14.2857	20	8888	8888	8888	0	0	999	1	2	2	1	3	3	5	5	4	3	4	15	1	2	5	5	9	9	9	8	7	8	4	8	5	5	0	0	1	1	1	1	1	1
3	0	0	0	1	1	0	0	20	20	0	1	0	0	0	1	1	1	1	1	2	2	4	3	999	0	999	1	0	9	8	6	2	2	8	7	4	9	8	9	7	0	0	0	0	0	0	1	0
3	0	1	1	1	8	0	0	15	8	2	0	0	0	0	3	3	2	1	2	3	1	5	5	1	6	10	5	5	5	5	5	5	5	5	3	5	5	5	5	5	0	1	1	1	0	1	1	0
3	0	2	0	1	0	0	0	1	0	0	0	0	0	999	1	1	1	1	1	4	5	4	4	3	0	15	999	999	999	999	999	999	999	999	999	999	999	999	999	999	999	999	999	999	999	999	999	999
2	0	3	0	2	0	0	0	5	0	0	0	0	0	999	1	1	1	1	1	4	4	5	3	1	0	12	999	999	999	999	999	999	999	999	999	999	999	999	999	999	999	999	999	999	999	999	999	999
2	0	3	0	1	2	0	0	1	1	1	1	1	1	100	1	2	2	2	3	2	5	4	4	3	5	13	4	4	8	8	8	8	8	2	2	2	8	8	8	8	0	1	1	1	1	1	1	1
3	0	1	0	2	1	0	0	2	0	0	0	0	0	999	2	2	2	1	2	3	3	4	2	2	4	9	2	7	7	5	3	5	6	2	4	2	7	8	8	7	0	1	1	1	1	1	1	1
0	0	1	1	1	1	0	0	2	0	0	0	0	0	999	1	1	2	1	2	4	3	5	3	4	2	14	7	10	10	7	0	0	6	10	7	7	10	5	7	10	0	1	1	0	1	0	0	0
0	0	2	0	2	5	1	20	4	3	3	3	2	1	66.6667	4	4	4	3	4	4	5	3	2	4	14	13	4	5	1	3	5	7	5	1	3	6	9	8	7	4	0	0	1	1	1	1	0	1
2	0	2	1	2	25	6	24	11	2	0	0	0	0	0	2	2	1	2	1	3	1	4	3	2	3	8	7	3	7	7	1	1	9	6	8	9	7	10	8	8	0	1	1	0	0	0	0	0
0	0	2	0	1	1	0	0	5	1	0	0	0	0	0	1	2	1	1	1	3	5	4	3	4	1	14	999	999	999	999	999	999	999	999	999	999	999	999	999	999	0	0	1	1	0	1	0	0
2	0	2	1	2	5	0	0	1	1	0	0	0	0	0	4	3	3	4	2	5	5	5	4	3	11	17	2	5	9	8	7	7	4	4	3	3	8	9	9	7	0	1	1	1	0	1	1	0
2	0	2	0	2	3	1	33.3333	1	0	0	0	0	0	999	3	3	2	2	3	4	4	4	3	3	8	13	8	8	8	8	8	5	8	5	5	5	7	8	8	8	0	1	0	0	0	0	0	0
2	0	2	0	2	20	1	5	3	2	3	1	1	1	50	3	2	3	2	2	4	2	4	3	2	7	10	0	1	8	3	6	4	1	3	6	7	8	6	2	4	0	1	1	1	0	0	1	0
2	0	3	0	2	2	0	0	15	1	0	0	0	0	0	2	2	2	2	2	1	5	3	3	4	5	11	999	999	999	999	999	999	999	999	999	999	999	999	999	999	0	1	0	0	0	0	0	0
2	0	3	1	2	0	0	0	0	2	0	0	0	0	0	1	1	1	1	1	999	999	999	999	999	0	999	999	999	999	999	999	999	999	999	999	999	999	999	999	999	0	0	0	0	0	0	0	0
0	0	0	0	1	20	1	5	8888	8888	8888	8888	8888	8888	999	4	4	4	4	4	999	3	2	2	1	15	999	999	999	999	999	999	999	999	999	9	999	7	999	999	1	0	1	1	1	0	0	0	0
2	0	3	0	2	10	0	0	20	3	0	0	0	0	0	1	1	1	1	1	1	999	2	1	999	0	999	999	999	999	999	999	999	999	999	999	999	999	999	999	999	0	1	0	1	0	1	1	0
3	0	1	1	2	1	0	0	2	0	0	0	0	0	999	2	2	1	1	2	4	3	3	2	5	3	12	5	6	5	5	8	4	3	9	5	3	8	9	9	10	0	0	1	0	0	0	1	0
0	0	999	999	2	0	0	0	4	1	0	1	0	0	0	1	1	1	1	1	2	3	4	1	2	0	7	3	2	6	6	3	3	3	999	999	999	999	999	999	999	0	0	0	0	0	1	1	0
1	0	1	1	1	1	0	0	4	1	0	0	0	0	0	1	3	1	2	2	4	4	4	3	4	4	14	1	1	8	8	8	8	4	2	4	8	8	8	8	3	0	1	1	0	0	0	1	0
3	0	2	0	1	1	9999	999	10	9999	9999	9999	9999	9999	999	1	1	1	1	1	1	5	2	1	1	0	5	999	999	999	999	999	999	999	999	999	999	999	999	999	999	999	999	999	999	999	999	999	999
4	0	2	0	2	65	0	0	5	1	0	1	0	0	0	4	4	4	4	5	3	4	3	2	4	16	11	10	10	7	1	1	1	1	8	2	2	8	0	0	10	0	1	1	0	0	0	0	0
0	0	2	0	1	0	0	0	8888	9999	9999	9999	9999	9999	999	1	1	1	1	1	3	3	4	3	3	0	11	4	4	4	4	4	4	0	4	4	999	10	4	1	999	0	1	1	1	0	1	1	1
3	0	0	0	1	0	0	0	0	0	0	0	0	0	999	1	1	1	1	1	999	999	999	999	999	0	999	999	999	999	999	999	999	999	999	999	999	999	999	999	999	999	999	999	999	999	999	999	999
2	0	2	0	2	2	1	50	20	17	0	0	0	0	0	1	2	2	2	2	2	3	4	2	1	4	7	2	0	8	9	9	9	5	8	1	5	7	9	5	5	0	1	1	0	1	0	1	0
3	0	0	0	2	4	0	0	10	5	1	1	1	0	20	2	4	3	3	3	4	1	2	3	1	10	6	999	999	999	999	999	999	999	999	999	999	999	999	999	999	999	999	999	999	999	999	999	999
0	0	2	0	1	2	0	0	10	2	2	2	0	0	0	2	2	2	2	3	4	3	4	3	4	6	13	6	4	10	10	10	10	7	7	3	3	9	10	10	2	0	0	1	0	1	1	1	0
0	0	2	0	2	2	0	0	1	1	9999	9999	9999	9999	999	1	1	1	1	1	4	5	4	4	3	0	15	3	2	8	6	7	8	8	8	8	8	4	8	7	6	0	1	1	0	0	0	0	0
3	0	2	1	1	2	0	0	10	2	0	0	0	0	0	1	1	1	1	1	4	5	5	2	5	0	16	0	6	6	3	10	10	10	0	10	10	10	10	10	5	0	1	1	0	0	1	1	0
2	0	3	0	2	2	0	0	20	0	0	0	0	0	999	2	2	2	2	2	3	3	4	3	2	5	10	8	8	8	8	10	5	8	6	6	8	6	9	10	7	0	1	0	0	0	0	0	0
0	0	0	0	1	3	0	0	4	1	0	0	0	0	0	999	999	999	999	999	999	999	999	999	999	999	999	999	999	999	999	999	999	999	999	999	999	999	999	999	999	999	999	999	999	999	999	999	999
3	0	1	0	2	20	1	5	15	5	5	1	5	1	100	5	5	5	5	5	5	5	5	5	5	20	20	999	999	999	999	999	999	999	999	999	999	999	999	999	999	0	1	0	0	1	0	1	0
2	0	0	0	2	30	1	3.33333	70	60	10	0	1	2	1.66667	4	4	4	4	5	4	3	5	2	3	16	12	999	999	999	10	999	999	999	10	10	999	999	0	999	0	0	0	1	1	1	1	1	1
0	0	0	0	1	5	1	20	50	40	40	10	40	7	100	999	999	999	999	999	999	999	999	999	999	999	999	999	999	999	999	999	999	999	999	999	999	999	999	999	999	999	999	999	999	999	999	999	999
1	0	1	0	2	50	1	2	20	15	15	15	0	15	0	5	5	5	5	5	5	4	5	4	5	20	18	999	999	999	999	999	999	999	999	999	999	999	999	999	999	0	0	0	1	1	1	1	1
0	0	0	0	1	50	0	0	20	20	0	0	0	0	0	5	5	3	5	5	3	3	3	2	3	18	9	999	0	999	999	0	999	0	999	999	0	10	0	999	999	0	0	1	1	0	1	1	0
0	0	0	0	2	30	0	0	90	9999	9999	9999	9999	9999	999	999	999	999	999	999	999	999	999	999	999	999	999	999	999	999	999	999	999	999	999	999	999	999	999	999	999	999	999	999	999	999	999	999	999
1	0	2	0	1	9999	9999	999	9999	9999	9999	9999	9999	9999	999	4	5	4	4	4	5	4	5	5	4	16	18	999	999	999	999	999	999	999	999	999	999	999	999	999	999	999	999	999	999	999	999	999	999
0	0	1	0	2	20	1	5	50	30	20	8	2	20	6.66667	5	5	5	5	5	5	4	5	4	4	20	17	999	999	999	10	999	999	999	999	999	999	999	999	999	999	0	1	1	1	1	1	1	1
5	0	0	0	1	20	0	0	0	0	0	0	0	0	999	2	2	1	1	1	4	5	5	4	5	2	18	999	999	999	999	999	999	999	999	999	999	999	999	999	999	0	1	1	1	1	1	1	1
2	0	0	0	2	5	0	0	20	9999	9999	9999	9999	9999	999	999	999	999	999	999	999	999	999	999	999	999	999	999	999	999	999	999	999	999	999	999	999	999	999	999	999	999	999	999	999	999	999	999	999
2	0	3	0	2	4	0	0	2	9999	9999	9999	9999	9999	999	999	999	999	999	999	999	999	999	999	999	999	999	999	999	999	999	999	999	999	999	999	999	999	999	999	999	999	999	999	999	999	999	999	999
2	0	0	0	2	10	0	0	30	10	0	0	0	0	0	2	2	2	2	2	5	999	5	1	1	5	999	0	999	0	0	999	999	0	999	0	999	10	999	999	0	0	1	1	1	0	0	0	0
0	0	1	0	1	5	0	0	10	1	0	1	3	0	999	1	1	1	1	1	3	4	4	2	2	0	10	999	999	999	999	999	10	10	999	10	999	10	10	10	999	0	1	0	0	1	1	1	0
3	0	1	0	1	1	0	0	5	5	0	0	0	0	0	2	2	2	2	2	4	5	5	2	2	5	13	999	0	999	999	999	999	999	999	999	999	999	999	999	999	0	1	1	1	1	0	0	0
3	0	0	0	2	30	1	3.33333	25	20	20	5	15	8	75	4	4	4	4	4	4	4	5	4	5	15	17	999	999	999	999	999	999	999	999	999	999	999	999	999	999	0	1	1	1	1	0	0	0
0	0	3	0	2	3	0	0	2	0	0	0	0	0	999	1	2	1	1	1	4	4	5	4	5	1	17	10	999	10	999	10	10	10	999	10	999	999	10	999	10	0	1	1	0	0	1	0	0
4	1	2	1	2	15	2	13.3333	120	150	17	17	25	15	16.6667	999	999	999	999	999	999	999	999	999	999	999	999	999	999	999	999	999	999	999	999	999	999	999	999	999	999	999	999	999	999	999	999	999	999
1	1	1	0	2	150	8	5.33333	600	150	150	50	50	90	33.3333	999	999	999	999	999	999	999	999	999	999	999	999	999	999	999	999	999	999	999	999	999	999	999	999	999	999	999	999	999	999	999	999	999	999
1	1	1	0	2	10	2	20	100	15	15	15	10	15	66.6667	999	999	999	999	999	999	999	999	999	999	999	999	999	999	999	999	999	999	999	999	999	999	999	999	999	999	999	999	999	999	999	999	999	999
1	1	0	0	2	300	2	0.666667	200	200	10	9	1	50	0.5	5	5	5	5	5	5	5	5	3	5	20	18	6	8	2	4	2	2	5	9	4	5	7	2	7	1	0	0	1	1	1	0	0	0
4	1	0	0	2	100	9999	999	450	120	100	90	10	30	8.33333	4	4	4	4	4	4	5	5	3	5	15	17	3	1	4	3	6	6	2	8	6	6	5	8	6	6	0	1	0	0	1	0	1	0
0	1	1	0	1	15	51	999	5	5	5	0	5	0	100	4	4	4	3	3	5	3	4	3	3	13	13	1	4	7	7	10	9	4	9	4	4	8	4	2	4	0	1	1	1	1	1	1	1
4	1	3	1	2	75	2	2.66667	400	125	40	40	15	85	12	5	5	5	5	5	5	4	5	4	5	20	18	7	7	4	8	5	9	9	6	8	6	5	10	2	3	0	0	0	0	0	0	1	1
1	1	999	999	2	200	5	2.5	600	300	50	20	30	40	10	5	5	5	5	5	5	3	5	5	5	20	18	2	2	1	1	2	2	2	2	8	5	5	2	2	1	0	0	0	0	0	0	0	0
1	1	0	0	2	120	3	2.5	700	300	200	90	110	150	36.6667	5	5	5	5	5	5	5	5	5	5	20	20	7	8	0	0	0	2	2	0	8	6	2	0	5	0	1	0	0	0	0	0	0	0
1	1	0	0	2	150	15	10	350	60	50	50	50	30	83.3333	5	5	5	5	5	5	4	5	4	5	20	18	6	6	7	5	4	8	2	0	8	2	7	8	6	2	0	1	1	0	1	0	1	0
4	1	1	1	1	9999	9999	999	9999	30	30	25	5	25	16.6667	5	5	5	5	5	3	4	5	4	5	20	16	1	1	5	1	6	6	5	3	2	1	999	7	5	8	0	0	1	1	1	0	0	0
0	1	0	0	1	10	0	0	20	0	0	0	0	0	999	1	1	1	1	1	4	4	5	999	5	0	999	999	999	999	999	999	999	999	999	999	999	999	999	999	999	0	1	1	1	0	0	1	0
4	1	999	999	1	40	2	5	30	50	10	20	40	30	80	5	5	5	5	5	5	4	5	4	4	20	17	2	3	4	1	3	1	5	6	3	0	5	6	7	3	0	0	0	0	1	0	0	0
0	1	1	0	2	50	15	30	500	100	100	50	30	50	30	5	5	5	5	5	4	4	5	5	3	20	16	0	0	0	5	5	5	5	7	0	1	9	4	1	2	0	1	1	1	1	0	1	0
0	1	1	0	2	50	15	30	500	100	100	50	30	50	30	5	5	5	5	5	4	4	5	5	3	20	16	0	0	0	5	5	5	5	7	0	1	9	4	1	2	0	1	1	1	1	0	1	0
0	1	1	0	2	50	15	30	500	100	100	50	30	50	30	5	5	5	5	5	4	4	5	5	3	20	16	0	0	0	5	5	5	5	7	0	1	9	4	1	2	0	1	1	1	1	0	1	0
0	1	1	0	2	50	15	30	500	100	100	50	30	50	30	5	5	5	5	5	4	4	5	5	3	20	16	0	0	0	5	5	5	5	7	0	1	9	4	1	2	0	1	1	1	1	0	1	0
1	1	1	0	1	10	3	30	250	30	30	29	1	30	3.33333	5	5	5	5	5	5	4	5	4	5	20	18	2	3	4	5	3	4	6	2	2	0	5	9	9	1	0	0	1	1	1	0	1	0
0	1	1	0	2	20	3	15	50	50	40	30	20	10	40	5	5	5	5	5	5	5	5	5	5	20	20	7	4	8	8	7	9	7	5	8	4	9	10	5	2	0	1	1	1	1	0	0	1
1	1	1	0	2	3	1	33.3333	120	20	15	5	15	15	75	5	5	5	5	5	5	4	5	3	5	20	17	6	1	6	2	2	3	5	5	6	6	6	8	5	1	0	0	1	1	1	0	1	0
4	1	0	0	1	15	1	6.66667	100	30	15	8	5	10	16.6667	5	5	5	5	5	5	4	5	3	3	20	15	8	8	5	0	5	5	2	3	8	2	8	2	5	3	1	1	1	1	0	0	0	0
4	1	1	0	1	45	1	2.22222	400	200	20	10	35	20	17.5	5	5	5	5	5	5	5	5	2	3	20	15	6	3	6	7	5	2	1	1	5	1	3	1	6	1	0	1	0	1	1	1	0	1
4	1	2	0	2	50	1	2	100	20	20	5	20	10	100	5	5	5	5	5	5	5	5	5	5	20	20	3	4	8	2	5	5	3	6	4	3	7	8	2	2	0	1	1	1	0	0	0	0
1	1	1	0	2	100	5	5	900	200	200	150	50	50	25	5	5	5	5	5	4	5	5	5	5	20	19	4	2	2	2	2	5	7	3	6	6	1	10	7	7	0	0	1	0	0	1	0	0
3	1	999	999	1	500	1	0.2	350	250	250	50	250	230	100	5	5	5	5	5	5	5	5	4	5	20	19	999	999	999	999	999	999	999	999	999	999	999	999	999	999	1	0	0	0	0	0	0	0
1	1	0	0	2	300	5	1.66667	300	9999	9999	9999	9999	9999	999	999	999	999	999	999	999	999	999	999	999	999	999	999	999	999	999	999	999	999	999	999	999	999	999	999	999	999	999	999	999	999	999	999	999
4	1	0	0	2	15	0	0	300	200	190	100	100	160	50	5	5	5	5	5	5	5	5	5	4	20	19	999	999	999	999	999	999	999	999	999	999	10	999	999	999	0	0	1	1	0	0	1	1
1	1	0	0	2	250	0	0	450	350	150	100	350	120	100	5	5	5	5	5	3	5	4	3	3	20	13	999	10	999	10	999	10	999	999	999	999	999	999	10	999	0	0	0	1	1	0	0	0
3	1	0	0	2	3	0	0	200	9999	9999	9999	9999	9999	999	999	999	999	999	999	999	999	999	999	999	999	999	999	999	999	999	999	999	999	999	999	999	999	999	999	999	999	999	999	999	999	999	999	999
4	1	0	0	2	30	10	33.3333	100	300	75	50	25	60	8.33333	5	4	5	5	5	5	5	5	4	5	19	19	999	999	999	999	999	999	999	999	999	999	999	999	999	999	0	0	1	1	1	1	1	1
1	1	1	0	2	100	10	10	400	300	80	20	20	70	6.66667	5	5	5	5	5	4	5	5	4	3	20	16	999	999	999	999	999	999	999	999	999	999	999	999	999	0	0	0	1	1	1	0	0	0
4	1	2	1	2	200	4	2	400	200	100	50	50	40	25	5	5	5	5	5	4	4	5	4	5	20	17	999	999	999	10	999	999	10	999	999	999	999	999	999	999	0	0	1	1	1	1	1	1
1	1	1	0	2	20	5	25	150	9999	9999	9999	9999	9999	999	999	999	999	999	999	999	999	999	999	999	999	999	999	999	999	999	999	999	999	999	999	999	999	999	999	999	999	999	999	999	999	999	999	999
1	1	0	0	2	300	9999	999	9999	9999	9999	9999	9999	9999	999	999	999	999	999	999	999	999	999	999	999	999	999	999	999	999	999	999	999	999	999	999	999	999	999	999	999	999	999	999	999	999	999	999	999
4	1	1	1	1	100	2	2	250	20	20	5	20	15	100	5	5	5	5	5	4	5	5	4	5	20	18	999	999	999	999	999	0	0	0	999	0	0	999	0	0	0	0	0	0	1	1	1	1
4	1	0	0	2	9999	9999	999	9999	9999	9999	9999	9999	9999	999	5	5	5	5	5	5	5	5	4	5	20	19	999	999	10	10	999	999	999	999	999	0	999	0	0	0	0	0	0	1	1	1	1	1
0	1	0	0	1	80	1	1.25	450	9999	9999	9999	9999	9999	999	999	999	999	999	999	999	999	999	999	999	999	999	999	999	999	999	999	999	999	999	999	999	999	999	999	999	999	999	999	999	999	999	999	999
1	1	999	999	2	20	1	5	15	10	10	9999	9999	8	999	4	4	5	5	5	5	3	4	4	2	18	13	999	999	999	999	999	999	999	999	999	999	999	999	999	999	0	0	1	0	0	0	0	0
4	1	0	0	2	500	10	2	500	200	150	100	100	100	50	5	5	5	5	5	4	4	5	4	3	20	15	999	999	999	999	999	999	999	999	999	999	999	999	999	999	0	0	0	0	0	1	1	0
4	1	1	0	2	9999	9999	999	9999	9999	9999	9999	9999	9999	999	999	999	999	999	999	999	999	999	999	999	999	999	999	999	999	999	999	999	999	999	999	999	999	999	999	999	999	999	999	999	999	999	999	999
4	1	0	0	2	300	2	0.666667	800	600	60	20	10	400	1.66667	5	5	5	5	5	3	5	5	3	2	20	13	999	999	999	999	0	999	999	999	999	999	999	999	999	999	0	0	0	1	0	0	0	1
0	1	1	0	2	10	1	10	60	8	6	4	8	6	100	5	5	5	5	5	5	4	5	3	5	20	17	999	999	999	999	999	999	999	999	999	999	999	999	999	999	0	1	0	1	0	0	0	1
0	1	0	0	2	150	1	0.666667	250	100	70	60	10	30	10	5	5	5	5	5	5	5	5	5	5	20	20	999	999	999	0	999	999	999	999	999	999	999	999	999	999	0	1	1	1	0	0	0	1
1	1	0	0	1	500	30	6	500	200	200	50	150	50	75	5	5	5	5	5	5	5	5	5	5	20	20	999	999	999	999	999	999	999	999	999	999	999	10	999	999	0	1	1	1	1	1	1	1
4	1	1	0	2	30	3	10	450	400	5	5	1	5	0.25	5	5	5	5	5	4	5	5	5	4	20	18	999	999	999	999	999	999	999	999	999	999	999	999	999	999	0	1	1	1	1	0	0	1
3	1	1	0	1	350	5	1.42857	400	250	150	50	75	100	30	5	5	5	5	5	3	3	3	3	1	20	8	999	999	0	999	0	0	0	999	10	999	999	0	10	999	0	0	1	0	0	0	0	0
4	1	1	0	2	30	2	6.66667	500	9999	9999	9999	9999	9999	999	999	999	999	999	999	999	999	999	999	999	999	999	999	999	999	999	999	999	999	999	999	999	999	999	999	999	999	999	999	999	999	999	999	999
4	1	0	0	1	30	1	3.33333	450	20	20	15	5	15	25	5	5	5	5	5	5	4	5	3	5	20	17	999	999	999	999	999	999	999	999	999	0	999	999	999	10	0	1	1	1	1	1	0	0
1	1	0	0	2	300	10	3.33333	350	100	40	20	10	30	10	5	5	5	5	5	5	5	5	5	5	20	20	999	999	0	999	999	999	999	999	999	999	999	999	999	999	0	0	1	0	1	0	1	0
4	1	0	0	2	300	2	0.666667	500	200	120	100	180	120	90	5	5	5	5	5	5	5	4	4	4	20	17	999	999	999	999	999	999	999	999	999	999	999	999	999	999	0	0	1	1	1	0	1	1
4	1	0	0	2	100	2	2	500	100	100	100	80	70	80	5	5	5	5	5	5	5	5	5	5	20	20	999	999	999	0	999	999	999	999	10	999	999	0	999	999	0	1	1	1	1	1	1	1
1	1	0	0	2	100	3	3	500	500	100	80	20	300	4	5	5	5	5	5	5	5	5	5	5	20	20	999	999	999	999	999	999	999	999	999	999	999	999	0	0	0	1	1	1	0	0	0	0
4	1	0	0	2	100	1	1	40	70	70	60	10	50	14.2857	5	5	5	5	5	5	5	5	5	4	20	19	0	0	999	999	999	999	999	0	999	999	999	0	999	0	0	0	1	1	1	0	0	0
4	1	3	0	2	20	5	25	50	20	20	20	20	10	100	5	5	5	5	5	5	5	5	4	4	20	18	999	999	999	999	999	999	999	999	0	999	999	999	999	999	0	1	1	1	1	1	1	1
4	1	0	0	1	500	8	1.6	400	350	200	100	100	80	28.5714	5	5	5	5	5	5	5	5	4	5	20	19	999	999	999	999	999	999	999	999	999	999	999	0	999	999	0	0	1	1	0	0	0	0
4	1	0	0	2	50	1	2	500	60	60	40	60	40	100	5	5	5	5	5	5	5	5	5	5	20	20	999	999	999	999	999	999	999	999	999	999	999	999	999	999	999	999	999	999	999	999	999	999
4	1	0	0	2	70	3	4.28571	500	300	100	50	5	100	1.66667	5	5	5	5	5	5	3	5	4	4	20	16	999	999	0	999	999	999	0	0	999	0	999	0	999	10	0	0	1	0	0	1	0	0
4	1	0	0	2	250	3	1.2	400	200	25	22	3	20	1.5	5	5	5	5	5	4	2	2	4	4	20	11	999	999	0	999	999	999	999	999	999	999	999	999	999	999	0	0	1	1	0	0	0	0
1	1	0	0	2	100	2	2	300	9999	9999	9999	9999	9999	999	999	999	999	999	999	999	999	999	999	999	999	999	999	999	999	999	999	999	999	999	999	999	999	999	999	999	999	999	999	999	999	999	999	999
4	1	1	0	2	50	8	16	500	80	80	60	20	70	25	5	5	5	5	5	4	5	5	4	5	20	18	999	999	999	0	999	999	999	999	999	999	999	999	999	999	0	0	1	1	0	0	0	1
4	1	0	0	2	100	1	1	9999	400	40	30	20	40	5	5	5	5	5	5	5	5	5	5	5	20	20	999	999	999	999	999	999	999	999	999	999	999	999	999	0	0	0	1	1	0	0	0	0
1	1	1	0	1	250	350	999	250	70	100	70	30	70	42.8571	5	5	5	5	5	4	5	5	3	2	20	14	999	999	999	999	999	999	999	999	999	999	999	999	999	999	0	0	1	0	1	0	0	0
4	1	1	0	2	5	1	20	10	0	0	0	0	0	999	3	3	5	4	4	5	4	5	2	4	14	15	999	999	999	999	999	999	999	999	999	999	999	999	999	999	0	1	1	0	1	0	1	0
4	1	1	0	1	150	2	1.33333	30	30	15	10	30	15	100	4	4	4	5	5	5	5	5	5	5	17	20	999	999	999	999	999	999	0	999	0	0	999	999	999	999	999	999	999	999	999	999	999	999
4	1	2	0	2	50	1	2	100	10	10	5	5	5	50	5	5	5	5	5	5	5	5	4	5	20	19	999	999	999	999	999	999	999	999	999	999	999	999	999	999	0	0	0	1	0	0	0	1
4	1	0	0	1	500	2	0.4	500	120	120	80	40	90	33.3333	999	999	999	999	999	999	999	999	999	999	999	999	999	999	999	999	999	999	999	999	999	999	999	999	999	999	999	999	999	999	999	999	999	999
1	1	0	0	2	500	2	0.4	500	120	120	80	40	90	33.3333	5	5	5	5	5	4	5	5	4	5	20	18	999	999	999	10	999	999	999	999	999	0	999	0	999	0	0	0	0	1	1	0	0	0
4	1	0	0	2	500	2	0.4	500	120	120	80	40	90	33.3333	999	999	999	999	999	999	999	999	999	999	999	999	999	999	999	999	999	999	999	999	999	999	999	999	999	999	999	999	999	999	999	999	999	999
1	1	999	999	1	5	1	20	9999	9999	9999	9999	9999	9999	999	999	999	999	999	999	999	999	999	999	999	999	999	999	999	999	999	999	999	999	999	999	999	999	999	999	999	999	999	999	999	999	999	999	999
3	1	0	0	2	30	1	3.33333	50	30	20	5	15	5	50	5	5	5	5	5	5	5	5	5	5	20	20	999	999	999	999	999	999	999	999	999	999	999	999	999	999	0	1	1	1	1	1	1	0
0	1	0	0	2	80	90	999	90	90	90	9999	9999	9999	999	999	999	999	999	999	999	999	999	999	999	999	999	999	999	999	999	999	999	999	999	999	999	999	999	999	999	999	999	999	999	999	999	999	999
4	1	0	0	2	100	5	5	300	70	30	20	10	5	14.2857	5	5	5	5	5	5	5	5	5	5	20	20	999	999	999	999	999	999	999	999	999	0	10	999	999	999	0	0	1	1	1	0	0	0
999	999	999	999	999	9999	9999	999	9999	9999	9999	9999	9999	9999	999	1	1	1	1	1	2	2	4	3	999	0	999	2	2	2	2	2	2	2	2	2	2	2	2	2	2	0	0	0	0	0	0	1	0
999	999	999	999	999	9999	9999	999	9999	9999	9999	9999	9999	9999	999	2	1	1	1	1	5	4	4	2	4	1	14	3	3	8	7	9	3	3	2	3	3	8	8	8	8	0	0	1	1	0	1	1	1
999	999	999	999	999	9999	9999	999	9999	9999	9999	9999	9999	9999	999	1	1	1	1	1	3	5	3	3	1	0	10	1	1	6	8	8	999	8	7	5	1	5	1	7	7	0	1	1	0	0	0	0	0

## Sheet: Codebook
Name	Fachrichtung	HIV_SCHWERPUNKT	STADT	Ost_vs_West	GESCHLECHT	ANZAHL_TESTS	ANZAHL_DX	Rel_HIV_pos_Tests	ANZAHL_MSMTRANS	LL_PAT_GESEHEN	LL_PAT_BERATEN	LL_PAT_VON_SICH	LL_PAT_VON_ARZT	LL_PAT_REZEPTE	Rel_Anteil_initiativer_Beratung	OP_PREP_KENNEN	OP_PREP_BERATEN	OP_NWEN	OP_EINNAHME	OP_BEGLEITUSX	OP_VERLAESSLICH	OP_UNNOETIG_umkodiert	OP_PRAEVSTRAT	OP_NWARM	OP_GKV	Kenntnisse_Gesamtscore	Einstellungen_Gesamtscore	BAR_LEICHTNW	BAR_SCHWERNW	BAR_MOKOSTEN	BAR_SCREENKOSTEN	BAR_LAIENSPRACHE	BAR_PATSPRACHE	BAR_KULTUR	BAR_PATZEIT	BAR_PATSTIS	BAR_STIGMA	BAR_LOWRISIKO	BAR_ARZTSUCHE	BAR_ARZTZEIT	BAR_IDENT	SCHUL_KEINE	SCHUL_LL	SCHUL_PAT_LAIEN	SCHUL_PAT_SPRACHEN	SCHUL_APPSMS	SCHUL_ARZT_IDENT	SCHUL_ARZT_MANAGE	SCHUL_ARZT_SEX
Label	Specialty	Whether respondent is a specialist in HIV or not	City size	City position in either a previously west or east German state	Gender	Number of HIV tests per quarter	Number of HIV diagnoses per quarter	Percent of positive HIV tests from the total number of HIV tests done per quarter	Number of MSM and transgender patients seen per quarter	Number of patients seen per quarter, who have a guideline-defined indication for PrEP	Number of guideline-defined patients with an indication for PrEP (Guideline Pat) who were counselled to PrEP	Number of Guideline Pat who personally asked for PrEP	Number of Guideline Pat who were counselled to PrEP by physicians	Number of Guideline Pat who received a prescription for PrEP	Relative number of initiative counselling: total Active counselling / total Guideline Pat seen	"I am well-informed about PrEP"	"I am able to comprehensively give patients advice on whether it makes sense to take PrEP in their respective case"	"I am able to comprehensively give patients advice on the adverse effects of PrEP"	"I am able to comprehensively give patients advice on the possible modalities of intake of PrEP (e.g., continuous vs. on-demand)"	"I am able to comprehensively give patients advice on the medical investigations necessary during the use of PrEP"	" I think that PrEP is a reliable method to protect oneself from HIV"	" I think that PrEP is unnecessary, because there are better alternatives to protect oneself from HIV" , recoded to match group	" I think that PrEP is an important element of HIV prevention strategies"	" I think that PrEP is a method to protect oneself from HIV that has few side effects”	" I think that PrEP should be paid for by the statutory health insurance”	Total knowledge score	Total attitudes score	Worries about mild or temporary side effects	Worries about severe or permanent side effects	The monthly costs of the PrEP medication	The costs of the laboratory tests	Lack of information about PrEP in patient-friendly language	Lack of information about PrEP in the native language of the client	Cultural barriers	Time required for regular visits to the doctor	Worries about getting infected with other STIs	Worries about stigmatization in the peer group	Assessment of the own risk of getting infected with HIV as too low to take PrEP	Difficulties finding a doctor who prescribes PrEP	Time required for doctors to manage PrEP-patients is too time-consuming	It is difficult for doctors to identify patients who would profit from taking PrEP	No educational materials	A guideline with a legible overview of indications, contraindications and necessary examinations	A decision aid for patients with information in patient-friendly language	A decision aid for patients in a variety of languages	An app or SMS reminder function for PrEP users to aid PrEP adherence	Information or seminars for doctors to identify patients who could profit from PrEP	Information or seminars for doctors about prescribing and managing PrEP	Information or seminars for doctors on the topic "speaking about sexuality with patients"
Values	0 = General medicine	0 = no	0 = Metropolis (>1,000,000)	0 = West (incl. Berlin)	1 = female	numerical response	numerical response	Percent from 0 to 100	numerical response	numerical response	numerical response	numerical response	numerical response	numerical response	Percent from 0 to 100	1 = strongly disagree	1 = strongly disagree	1 = strongly disagree	1 = strongly disagree	1 = strongly disagree	1 = strongly disagree	1 = strongly disagree	1 = strongly disagree	1 = strongly disagree	1 = strongly disagree	Numerical score ranging from 0 to 20	Numerical score ranging from 0 to 20	Numerical scale from 0 to 10	Numerical scale from 0 to 10	Numerical scale from 0 to 10	Numerical scale from 0 to 10	Numerical scale from 0 to 10	Numerical scale from 0 to 10	Numerical scale from 0 to 10	Numerical scale from 0 to 10	Numerical scale from 0 to 10	Numerical scale from 0 to 10	Numerical scale from 0 to 10	Numerical scale from 0 to 10	Numerical scale from 0 to 10	Numerical scale from 0 to 10	0 = no	0 = no	0 = no	0 = no	0 = no	0 = no	0 = no	0 = no
	1 = Internal medicine	1 = yes	1 = large city (>100,000)	1 = East	2 = male	9999 = no response	9999 = no response		9999 = no response	9999 = no response	9999 = no response	9999 = no response	9999 = no response	9999 = no response		2 = disagree	2 = disagree	2 = disagree	2 = disagree	2 = disagree	2 = disagree	2 = disagree	2 = disagree	2 = disagree	2 = disagree																	1 = Yes	1 = Yes	1 = Yes	1 = Yes	1 = Yes	1 = Yes	1 = Yes	1 = Yes
	2 = Urology	999 = no response	2 = city (>10,000)		3 = diverse											3 = neither agree nor disagree	3 = neither agree nor disagree	3 = neither agree nor disagree	3 = neither agree nor disagree	3 = neither agree nor disagree	3 = neither agree nor disagree	3 = neither agree nor disagree	3 = neither agree nor disagree	3 = neither agree nor disagree	3 = neither agree nor disagree																	999 = No response	999 = No response	999 = No response	999 = No response	999 = No response	999 = No response	999 = No response	999 = No response
	3 = Dermatology		3 = small town or rural area		999 = no response											4 = agree	4 = agree	4 = agree	4 = agree	4 = agree	4 = agree	4 = agree	4 = agree	4 = agree	4 = agree
	4 = GM/IM + Infectious Disease Additional Certification		888 = invalid response													5 = strongly agree	5 = strongly agree	5 = strongly agree	5 = strongly agree	5 = strongly agree	5 = strongly agree	5 = strongly agree	5 = strongly agree	5 = strongly agree	5 = strongly agree
	5 = other		999 = no response
Missing	999	999	999	999	999	9999	9999	9999.0	9999	9999	9999	9999	9999	9999	100.010 to 1000.000	999	999	999	999	999	999	999	999	999	999	999	999	999	999	999	999	999	999	999	999	999	999	999	999	999	999	999	999	999	999	999	999	999	999
	888	888	888		888	8888	8888		8888	8888	8888	8888	8888	8888		888	888	888	888	888	888	888	888	888	888			888	888	888	888	888	888	888	888	888	888	888	888	888	888	888	888	888	888	888	888	888	888
